# Supplementary material for: BUB-1 and CENP-C recruit PLK-1 to control chromosome alignment and segregation during meiosis I in C. elegans oocytes
Source: eLife. 2023 Apr 17;12:e84057. doi: 10.7554/eLife.84057 (PMC10156168; doi:10.7554/eLife.84057)
Supplement: Figure 2—figure supplement 1—source data 1. — (A) Full gel images corresponding to the Cdk1/Cyclin B kinase assay shown in Figure 2—figure supplement 1A. Top gels were stained with Coomassie (total protein) after the scan for ProQ Diamond (phosphoprotein) was performed (bottom). The region marked by the dotted line shows the portion shown in the main figure. (B) Full gel images corresponding to the PLK-1 kinase assay shown in Figure 2—figure supplement 1B. Top gels were stained with Coomassie (total protein) after the scan for ProQ Diamond (phosphoprotein) was performed (bottom). The region marked by the dotted line shows the portion shown in the main figure. [file elife-84057-fig2-figsupp1-data1.zip]

Archive with 1 entries (1 files):
- FIGURE 2-figure supplement 1-source data.ai
