# Supplementary material for: BUB-1 and CENP-C recruit PLK-1 to control chromosome alignment and segregation during meiosis I in C. elegans oocytes
Source: eLife. 2023 Apr 17;12:e84057. doi: 10.7554/eLife.84057 (PMC10156168; doi:10.7554/eLife.84057)
Supplement: Figure 3—source data 1. — (A) Full gel images showing the fractions eluted from the size-exclusion chromatography in the different conditions tested in Figure 3A. Gels were stained with Coomassie (total protein), and the region marked by the dotted line shows the portion shown in the main figure. (B) Full gel images showing the fractions eluted from the size-exclusion chromatography in the different conditions tested in Figure 3C. Gels were stained with Coomassie (total protein), and the region marked by the dotted line shows the portion shown in the main figure. [file elife-84057-fig3-data1.zip]

Archive with 4 entries (4 files):
- FIGURE 3.ai
- __MACOSX/._FIGURE 3.ai
- FIGURE 3-source data.ai
- __MACOSX/._FIGURE 3-source data.ai
