# Supplementary material for: BUB-1 and CENP-C recruit PLK-1 to control chromosome alignment and segregation during meiosis I in C. elegans oocytes
Source: eLife. 2023 Apr 17;12:e84057. doi: 10.7554/eLife.84057 (PMC10156168; doi:10.7554/eLife.84057)
Supplement: Figure 4—source data 1. — The two tables show the data obtained to generate the graph presented in Figure 4E, as total meiosis analysed (left) and the incidence of each phenotype (right). [file elife-84057-fig4-data1.zip]

Archive with 4 entries (4 files):
- FIGURE 4.ai
- __MACOSX/._FIGURE 4.ai
- FIGURE 4-Source data.docx
- __MACOSX/._FIGURE 4-Source data.docx
