# Supplementary material for: BUB-1 and CENP-C recruit PLK-1 to control chromosome alignment and segregation during meiosis I in C. elegans oocytes
Source: eLife. 2023 Apr 17;12:e84057. doi: 10.7554/eLife.84057 (PMC10156168; doi:10.7554/eLife.84057)
Supplement: Figure 5—source data 1. — (A) Full gel images corresponding to the Cdk1/Cyclin B kinase assays shown in Figure 5F, using wild type or T163A mutant HCP-4 fragment (1-214). Top gels were stained with Coomassie (total protein) after the scan for ProQ Diamond (phosphoprotein) was performed. The region marked by the dotted line shows the portion shown in the main figure. (B) Full blots for the portions shown in Figure 5G, corresponding to Cdk1/Cyclin B kinase assays using wild type or T163A mutant HCP-4 fragment (1-214). Total BUB-1 and phT163-specific antibodies were used. The region marked by the dotted line shows the portion shown in the main figure. [file elife-84057-fig5-data1.zip]

Archive with 6 entries (6 files):
- FIGURE 5-figure supplement 1.ai
- __MACOSX/._FIGURE 5-figure supplement 1.ai
- FIGURE 5-source data.ai
- __MACOSX/._FIGURE 5-source data.ai
- FIGURE 5.ai
- __MACOSX/._FIGURE 5.ai
