# Supplementary material for: BUB-1 and CENP-C recruit PLK-1 to control chromosome alignment and segregation during meiosis I in C. elegans oocytes
Source: eLife. 2023 Apr 17;12:e84057. doi: 10.7554/eLife.84057 (PMC10156168; doi:10.7554/eLife.84057)
Supplement: Figure 8—figure supplement 1—source data 1. [file elife-84057-fig8-figsupp1-data1.xlsx]

## Sheet: Sheet1
	wild type	hcp-4(RNAi)	bub-1(RNAi)	bub-1(RNAi)+hcp-4(RNAi)		Table Analyzed	Data 1
	6.91207	2.02696	10.7222	0.701853
	3.11908	3.20939	10.7446	0.482327		Kruskal-Wallis test
	6.65387	3.5778	2.35069	1.55621		P value	<0.0001
	5.23413	2.85879	6.283	0.634687		Exact or approximate P value?	Approximate
	8.30068	3.84581	8.05843	1.13287		P value summary	****
	3.42163	1.52022	1.76302	0.619657		Do the medians vary signif. (P < 0.05)?	Yes
	3.77437	2.40705	4.71225	0.306738		Number of groups	4
	3.8653	2.68335	2.93836	1.12111		Kruskal-Wallis statistic	56.35
	5.18405	2.14409	7.85374	0.52639
	2.33931	2.88436	4.14724	0.361745		Data summary
	4.99041	2.53369	1.87145	1.16716		Number of treatments (columns)	4
	3.92559	4.01174	3.99232	0.476015		Number of values (total)	88
	6.22551	4.47225	3.14048	0.849651
	2.56622	3.57348	4.98041	0.464743
	2.83078	4.80727	2.05298	0.230053
	2.89897		2.26462	0.84083
	8.64008		2.31918	0.877316		Number of families	1
	3.89885		6.91207	0.602909		Number of comparisons per family	3
	8.31734		3.11908	1.94526		Alpha	0.05
	6.54266		6.65387	0.793359
	10.3758		5.23413	1.41609		Dunn's multiple comparisons test	Mean rank diff.	Significant?	Summary	Adjusted P Value	A-?
	4.27704		8.30068	0.774572		wild type vs. hcp-4(RNAi)	18.87	No	ns	0.0745	B	hcp-4(RNAi)
	4.71796		3.42163	0.383422		wild type vs. bub-1(RNAi)	5.48	No	ns	>0.9999	C	bub-1(RNAi)
	4.83162		3.77437	1.40138		wild type vs. bub-1(RNAi)+hcp-4(RNAi)	50.33	Yes	****	<0.0001	D	bub-1(RNAi)+hcp-4(RNAi)
			3.8653
						Test details	Mean rank 1	Mean rank 2	Mean rank diff.	n1	n2	Z
						wild type vs. hcp-4(RNAi)	63	44.13	18.87	24	15	2.244
						wild type vs. bub-1(RNAi)	63	57.52	5.48	24	25	0.7506
						wild type vs. bub-1(RNAi)+hcp-4(RNAi)	63	12.67	50.33	24	24	6.825
						Number of values	24	15	25	24
						Minimum	2.339	1.52	1.763	0.2301
						25% Percentile	3.51	2.407	2.645	0.4776
						Median	4.775	2.884	3.992	0.7382
						75% Percentile	6.626	3.846	6.783	1.13
						Maximum	10.38	4.807	10.74	1.945
						Mean	5.16	3.104	4.859	0.8194
						Std. Deviation	2.164	0.9369	2.667	0.4379
						Std. Error of Mean	0.4418	0.2419	0.5334	0.08939
						Lower 95% CI	4.246	2.585	3.758	0.6345
						Upper 95% CI	6.074	3.623	5.96	1.004
						Mean ranks	63	44.13	57.52	12.67
